# Supplementary material for: p66Shc Protein—Oxidative Stress Sensor or Redox Enzyme: Its Potential Role in Mitochondrial Metabolism of Human Breast Cancer
Source: Cancers (Basel). 2024 Sep 28;16(19):3324. doi: 10.3390/cancers16193324 (PMC11476363; doi:10.3390/cancers16193324)
Supplement: Supplementary file 1 [file cancers-16-03324-s001.zip]

Archive with 1 entries (1 files):
- cancers-3159761-supplementary.pdf
